# Supplementary material for: The problematic of soil contamination by industries in a protected area in Portugal
Source: Environ Geochem Health. 2025 Apr 9;47(5):160. doi: 10.1007/s10653-025-02445-5 (PMC11982105; doi:10.1007/s10653-025-02445-5)
Supplement: Supplementary file 2 — Supplementary file2 (XLSX 78 KB) [file 10653_2025_2445_MOESM2_ESM.xlsx]

## Sheet: Samples data
	Supplementary material B : concentration of trace elements in the soil samples (in mg/kg).
	Sample	CM-S1	CM-S2	CM-S3	CM-S4	CM-S5	CM-S6	CM-S7	CM-S8	CM-S9	CM-S10	CM-S11	CM-S12	CM-S13	CM-S14	CM-S15	CM-S16	CM-S17	CM-S18	CM-S19	CM-S20	CM-S21	CM-S22	CM-S23	CM-S24	CM-S25	CM-S26	CM-S27	CM-S28	CM-S29	CM-S30	CM-S31	CM-S32	CM-S33	CM-S34	CM-S35	CM-S36	CM-S37	CM-S38	CM-S39	CM-S40	CM-S41	CM-S42	CM-S43	CM-S44	CM-S45	CM-S46	CM-S47	CM-S48
	Ag	0.023	0.025	0.03	0.035	0.034	<0.02	0.044	0.063	0.059	0.079	0.146	0.057	0.048	0.029	0.11	0.039	0.083	0.071	0.114	0.089	0.084	0.051	0.026	0.036	0.078	0.066	0.072	0.11	0.093	0.05	0.047	0.051	0.08	0.058	0.059	0.052	0.06	0.064	0.076	0.036	0.038	0.063	0.069	0.028	0.072	0.059	0.048	0.115
	As	8.2	12	14.8	16.3	14.3	12.1	7.4	11.2	8.1	11.1	11.2	8.1	10	6.7	13.1	7.2	10.6	11.8	14.4	6.4	10.3	8.1	8.5	10.2	12.8	11.2	11.2	16.9	11.9	11	12.9	14.8	18.4	18.2	13.4	6.8	18.7	10.9	12.5	17.1	12.1	15.6	11.9	10.8	8.1	5.8	2.8	30.4
	Ba	180	177	70	201	210	212	186	169	386	186	221	100	110	250	239	273	193	230	222	179	210	195	54	214	204	175	135	206	114	159	165	200	165	132	114	87	247	119	212	177	191	360	360	86	206	188	235	258
	Be	1	2	2	2	3	2	1	2	2	2	2	1	2	2	3	3	2	3	3	2	2	1	1	2	3	2	1	2	2	2	2	2	3	4	2	1	4	2	2	2	2	3	2	1	1	1	1	4
	Bi	0.13	0.24	0.28	0.24	0.3	0.48	0.18	0.3	0.18	0.33	0.24	0.32	0.28	0.15	0.4	0.29	0.32	0.32	0.39	0.25	0.35	0.23	0.15	0.24	0.32	0.3	0.29	0.39	0.32	0.26	0.27	0.29	0.38	0.44	0.24	0.16	0.37	0.21	0.25	0.3	0.26	0.32	0.28	0.19	0.19	0.25	0.16	0.51
	Cd	0.04	0.07	<0.02	0.04	0.11	0.05	0.14	0.23	0.12	0.24	0.34	0.28	0.17	0.05	0.24	0.11	0.31	0.16	0.35	0.14	0.31	0.15	0.12	0.12	0.22	0.19	0.29	0.37	0.28	0.09	0.18	0.24	0.18	0.12	0.17	0.23	0.1	0.22	0.15	0.12	0.13	0.04	0.03	0.2	0.03	0.08	0.06	0.34
	Co	2.5	4	1.8	3.3	9	5.5	5.3	7.4	5.3	7.3	4.7	8.2	6	2	7.2	8.1	6	7.5	7.7	4.6	7.7	3.4	5.9	7	10	10	7.3	7.7	8.7	4.9	9.1	9.6	11.7	14.5	10.3	6.7	11.3	7.1	6.7	8.3	9.3	8	6.9	8	4.4	2.9	1.4	23.1
	Cr	12	24	49	42	53	24	23	34	21	30	15	34	31	18	30	25	23	27	36	17	38	19	22	26	44	42	32	34	38	30	35	40	61	91	42	27	46	32	33	38	37	28	22	37	15	21	10	65
	Cs	4.2	7.2	15.3	11.3	11.3	5.8	6.5	10.4	6.4	11.2	9.4	6.4	8.4	6.1	13.8	15.1	10.9	16.2	13.6	10.5	9.3	6.6	6.1	10.1	12.9	11.2	7.4	10	8.4	6.7	9.1	9.9	12.9	17.6	9.2	4.1	15.4	7.5	8.1	9.7	8.1	11.9	9.9	4.4	7.2	9.1	5.9	16.3
	Cu	6.9	5.9	4.2	8.9	12.6	5.4	11.2	11.8	8.1	12.4	7.4	16.5	12.6	3.4	17.3	10	13.9	10.4	18.5	7.5	16.5	6.6	26.9	10.5	13.6	15.1	18.3	23.1	19.5	17	15	15.5	24.1	26.7	24.3	16	10.1	10.9	28	10.9	12.9	10.9	9.9	15.3	4.6	5.8	3.7	32.7
	Ga	6.26	9.53	11.79	12.07	15.05	7.3	8.37	11.11	7.47	9.03	6.81	7.51	8.89	8.34	10.67	10.86	8.43	11.81	10.94	7.38	10.01	7.48	5.74	11.59	13.76	11.51	7.72	10.86	8.62	10.39	10.8	12.08	14.5	22.16	9.73	5.98	16.2	8.87	10.35	12.09	10.7	13.07	10.38	7.41	6.55	7.94	5.13	16.88
	Hf	0.86	1.22	1.43	1.46	1.88	2.22	1.04	1.18	1.11	1.49	1.15	0.93	0.93	1.3	1.57	1.7	1.43	1.53	1.5	1.03	1.16	1.05	0.64	1.44	1.43	1.56	1.07	1.4	1.05	1.74	1.33	1.44	1.58	2.29	1.14	0.74	1.81	1.32	1.49	1.72	1.26	1.52	1.73	1.16	1.17	1.04	0.82	1.82
	Hg	0.0307	0.031	0.1456	0.0585	0.0241	0.0274	0.0381	0.0577	0.0469	0.0747	0.0411	0.1508	0.0849	0.022	0.0576	0.0075	0.1213	0.0153	0.0888	0.0265	0.0812	0.1057	0.0248	0.0219	0.0441	0.084	0.108	0.1269	0.1345	0.0267	0.0668	0.044	0.1355	0.0637	0.0583	0.0671	0.0502	0.0371	0.0296	0.0353	0.0496	0.0069	0.0048	0.0318	0.0194	0.037	0.0242	0.0851
	In	0.02	0.04	0.03	0.04	0.06	0.02	0.03	0.05	0.03	0.04	0.03	0.03	0.03	0.02	0.04	0.04	0.04	0.04	0.05	0.03	0.05	0.03	0.02	0.04	0.05	0.04	0.03	0.05	0.04	0.04	0.04	0.05	0.05	0.07	0.03	0.02	0.07	0.04	0.04	0.05	0.04	0.05	0.04	0.04	0.02	0.03	0.02	0.07
	Li	21.4	40.8	121.4	73.7	64.1	28.9	31.2	44.4	28.6	37.1	33.5	30	37.5	27.1	45.4	46.7	35.7	50.9	47.9	32.7	41.7	28	25	46.8	52.2	51.9	31.1	44.8	37.1	26.7	48.6	54	107.7	180.5	54.1	23.5	68.2	46.4	47.2	65.3	52.3	50	42.1	36.7	28.1	43.1	17.5	108.3
	Mn	113	163	26	112	555	403	265	406	250	516	312	415	404	146	544	616	508	440	577	500	494	209	312	481	1403	692	432	392	401	157	580	691	301	259	431	368	441	465	492	498	534	376	508	360	377	134	249	2002
	Mo	0.22	0.51	3.4	1.76	1.47	0.46	0.53	0.7	0.59	0.57	0.28	0.81	0.8	0.34	0.54	0.26	0.46	0.33	0.64	0.27	0.91	0.53	1.74	0.85	1.25	0.95	0.81	0.82	1.1	0.48	0.68	0.83	1.42	1.41	1.17	0.89	0.88	0.38	0.51	0.59	0.66	0.24	0.22	0.66	0.31	0.32	0.15	1.51
	Nb	4.65	5.86	7.21	7.34	9.15	9.69	4.83	5.95	4.51	5.48	3.89	4.12	4.83	5.66	6.12	6.5	5.36	6.56	6.22	3.63	5.78	4.87	3.04	6.94	8.07	6.9	4.47	5.97	4.66	4.64	5.85	6.81	7.12	11.25	5.18	3.16	8.34	6.59	7.05	7.42	5.92	6.99	7.5	4.9	4.61	6.21	4.17	9.01
	Ni	6.8	12.4	8.9	12.5	33.3	12.1	16.9	22.5	14.3	21.7	10	34.7	23.5	7	20	22.3	17.1	17.8	22	13.3	27.7	12.8	23.7	22.4	35	34.1	29.3	25.2	32.8	16.2	25.8	27.6	38.2	45.6	34.8	27.7	28.7	16.5	16.9	23.8	27.4	17.2	13.4	25.1	8.3	8.3	3.8	53
	Pb	16.9	22.31	21.68	24.49	27.94	24.8	23.68	46.37	21.08	30.76	29.47	24.62	24.2	26.79	59.85	27.22	32.67	25.17	37.92	25.81	32.21	31.87	10.52	21.15	24.64	27.44	30.46	44.51	38.35	84.74	26.1	29.29	28.8	23.88	20.01	14.08	29.55	16.57	25.6	25.87	24.27	23	24.3	15.78	24.45	35.71	23.66	50.93
	Rb	80.4	101.7	64.5	111.7	134.6	100.8	89.3	104.2	78.6	119.2	103.4	50.7	73.6	118.1	138.6	153.1	113.6	153.5	126.8	113.8	88.9	93.8	38.7	123.5	111.5	109.2	64.4	107.1	58.7	80.2	86.2	105.4	76.6	89.8	62.6	44.1	157.4	67.7	106.2	100.3	93.5	155.3	150.9	42.1	113.5	116	110.8	126.9
	Sb	0.39	0.47	0.64	0.59	0.65	0.52	0.55	0.61	0.54	0.79	0.66	0.57	0.6	0.38	1	0.87	0.84	0.92	1.04	0.72	0.66	0.51	0.31	0.47	0.61	0.67	0.69	0.93	0.88	3.16	0.56	0.67	1.04	1.05	0.65	0.43	0.81	0.42	0.53	0.67	0.59	1.34	1.21	0.44	0.54	0.63	0.39	1.47
	Sc	2.6	4.8	6.2	6	9.5	4	4.3	6.4	4	5.1	3.3	5.4	5.3	2.7	5.7	5.9	4.7	6.3	6.2	3.6	6.2	3.2	4.1	5.9	8	7.2	5.1	5.9	6	6	6.5	7.3	9.7	14.2	6.3	4.3	9.2	5.7	5.5	7.3	6.8	6.8	5.4	6.3	2.8	3.1	1.5	11.9
	Se	0.8	0.7	1.3	0.9	0.8	0.7	0.8	1	0.9	0.8	0.6	1.7	1.1	0.5	0.9	0.5	0.9	0.6	1	0.7	1.1	0.8	1.3	0.7	0.7	1.1	1.3	1.1	1.6	0.8	0.7	0.8	1.9	1.8	1.3	1.1	0.6	0.4	0.3	0.7	0.7	<0.3	0.3	1.1	0.4	0.4	0.3	1.6
	Sn	2.2	3.1	2.3	2.8	3.4	2.3	2.4	2.9	2.1	3.2	3.4	1.7	2.3	2.5	3.8	3.9	2.9	4.1	3.9	3.6	2.4	2.4	1.2	3.2	3.1	3.1	2.2	3.4	3.1	6.1	2.7	3.2	2.8	3.8	2.6	1.4	4.8	2.4	3	3.4	3	9.6	3.8	1.6	2.6	3.9	2	4
	Sr	44	53	76	76	66	61	128	86	129	124	42	293	136	52	90	55	110	65	115	64	189	76	261	149	172	179	261	166	327	109	164	134	202	146	261	294	73	163	94	105	175	50	52	342	38	34	40	72
	Ta	1.1	0.8	0.6	0.7	0.8	1.4	0.6	0.5	0.4	0.7	0.4	0.3	0.4	0.7	0.6	0.7	1	0.7	0.6	0.4	0.5	0.5	0.2	0.8	0.7	0.6	0.4	0.5	0.4	0.5	0.6	0.7	0.6	0.9	0.4	0.2	0.8	0.6	0.8	0.7	0.5	0.7	0.8	0.4	0.5	0.6	0.4	0.8
	Te	<0.05	<0.05	<0.05	<0.05	<0.05	0.05	<0.05	<0.05	<0.05	0.06	<0.05	0.12	0.07	<0.05	0.08	<0.05	0.07	<0.05	0.05	<0.05	0.08	<0.05	0.07	<0.05	0.08	0.07	0.08	0.08	0.13	0.07	0.07	0.07	0.09	0.09	0.08	0.09	<0.05	<0.05	<0.05	<0.05	0.08	<0.05	<0.05	0.08	<0.05	<0.05	<0.05	0.06
	Th	7	8.9	4.8	8	10.7	24.2	6.7	8	5.6	7.7	7.2	4.4	5.8	8.5	11.1	9.4	8.3	9.7	8.8	5.5	7.8	7	3	8.6	8.2	8.5	5.3	8.1	4.7	7	7.8	9.2	7.9	10.8	5.7	3.7	11.9	8.7	9.8	11.7	7.6	10.8	16.8	5.6	9.3	7.6	7.3	12.1
	Tl	0.55	0.77	2.4	1.22	1.21	0.76	0.76	1.05	0.7	1.64	0.96	1.85	1.15	0.77	1.5	1.24	1.37	1.32	1.69	1.15	1.68	1.04	0.52	0.94	1.05	1.32	1.53	1.92	1.7	0.63	0.91	1	1.44	1.32	0.94	0.48	1.34	0.63	0.93	0.97	0.85	1.04	1.02	0.41	0.9	0.92	0.79	1.53
	U	1.4	1.6	4.1	2.9	2	3.6	1.4	1.5	1.3	2.1	1.8	1.7	1.3	1.6	2.4	2.2	2.1	2.2	2.2	1.5	1.6	1.6	2	1.7	1.6	1.8	1.7	2.1	1.7	2.7	1.6	1.8	3.9	5.4	1.9	1.4	2.1	1.6	1.8	1.9	1.6	1.9	2.4	1.3	2	1.8	1.5	4.3
	V	18	32	65	46	62	28	33	42	29	45	24	56	44	20	39	40	34	45	44	24	49	29	44	47	63	64	56	50	56	42	44	46	89	119	59	40	58	36	35	50	48	49	40	49	21	25	12	85
	W	0.9	1.2	1.5	1.4	1.5	1.1	0.8	1.1	0.8	1.3	1	0.7	0.8	0.9	1.5	1.6	1.2	1.7	1.6	1.1	1	0.8	0.6	1.3	1.5	1.4	0.9	1.2	1.5	1.3	1.2	1.4	1.5	2.3	1.2	0.6	1.8	1.2	1.2	1.4	1.3	1.6	1.6	0.9	0.9	1.3	0.8	2
	Zn	22.8	35	20.1	36.9	51	36.3	83.7	167.1	63.1	79.9	76.3	87	73	27.9	93.9	46.6	76.6	45.4	104.9	66.9	129.8	57.8	45.3	43.4	63.2	73.3	92.1	113.3	88.3	32.4	80.6	87.3	67.7	49.5	63.6	60.1	51.7	47.6	52.4	50.9	51.4	42.4	35.7	51.4	27.4	50	29.4	113.2
	Zr	28.8	40.8	48.7	49.8	63.7	76.1	36	40.3	36.3	50	37.7	33.3	32.1	44.1	53.3	57.5	46.9	51.3	50.1	34.7	40.3	34.6	22.8	47.9	48.4	53.5	36.9	47.7	37.1	59.7	45.3	49.4	55.3	80.9	38.9	25.7	60	44.2	49	60	44.1	54.7	61.5	41.7	39.9	38.5	29.1	65.4
	La	16.9	17.7	19.3	22.1	36.1	55.6	18.3	23.6	18.1	23.4	20.1	16.8	18.4	21.3	31.8	28.7	24.8	29.7	27.1	18	23.2	18.7	10.4	23.7	22	27.3	18.8	24.5	16.9	22.5	22.4	29.5	21.4	24.9	16.9	14.2	30.4	25.6	28.4	32.6	25	29.4	41.8	19.1	23.5	21.5	20.1	43.9
	Ce	35.75	36.72	33.78	43.88	69.33	121.79	36.25	47.92	36.49	44.57	40.91	28.36	33.5	44.86	63.03	56.71	48.35	57.09	53.5	34.05	44.51	38.55	18.87	47.06	52.04	53.79	33.63	47.96	29.67	45.3	46.03	57.39	39.98	45.65	30.87	23.64	67.11	49.16	55.61	62.59	47.19	59.48	88.19	34.61	48.14	42.83	41.5	88.07
	Pr	3.9	4.3	3.7	5	8.4	14.2	4.2	5.5	4.3	5.3	4.8	3.5	4	5.1	7.5	6.8	5.8	6.9	6.4	4	5.3	4.4	2.3	5.5	5	6.2	4.1	5.7	3.6	5.5	5.1	6.8	4.8	5.5	3.7	3	7.6	5.9	6.5	7.9	5.7	7.1	10.6	4.2	5.5	4.8	4.9	11.3
	Nd	14.6	16.3	12.7	18.9	32.9	54	16.2	21.2	16.4	20.4	18	13.8	15.7	19.6	28.7	26.1	22.2	26.3	24.6	15.2	20.9	16.6	8.9	20.9	19	24.2	15.6	21.8	14	21.5	19.6	26.6	18.5	19.8	14.2	11.7	30.2	23.3	25.5	29.9	21.9	26.5	37.8	16.3	20.2	17.3	17.8	43.6
	Sm	2.7	3.1	2	3.4	6.3	9.8	3	4.1	3.1	3.8	3.3	2.7	2.9	3.5	5.4	5	4.1	4.9	4.6	2.8	4	3.1	1.8	3.9	3.6	4.6	3	4.1	2.7	4.1	3.8	5.1	3.6	3.6	2.8	2.3	6.2	4.4	4.7	5.7	4.3	5.1	6.9	3.3	3.7	3.1	3.2	9.1
	Y	4.8	7.4	8.8	9	23.6	16.3	9	14.2	9.1	13.1	8	14.2	11.1	5.2	14.5	14.7	12.3	13.8	14.1	8.8	14.3	7.3	8.6	12.7	13.9	17.6	12.9	13.8	14.1	11.8	13.8	18.2	12.5	13.3	12.1	12.5	19.4	14.4	12.6	18.5	16.8	12.7	12.7	15	6.7	6	4	36
	Eu	0.4	0.5	0.4	0.6	1.2	1	0.5	0.8	0.5	0.7	0.5	0.5	0.6	0.5	0.9	0.9	0.7	0.9	0.8	0.5	0.7	0.5	0.4	0.7	0.7	0.9	0.6	0.7	0.6	0.7	0.7	1	0.7	0.7	0.5	0.5	1.1	0.8	0.8	1	0.8	0.9	0.9	0.7	0.5	0.4	0.4	1.8
	Gd	1.8	2.3	1.5	2.5	5.2	6.5	2.3	3.3	2.4	3.1	2.4	2.5	2.4	2.3	4.1	3.9	3.2	3.9	3.6	2.2	3.2	2.3	1.5	3.2	3	3.9	2.5	3.4	2.5	3.1	3.1	4.2	2.8	2.8	2.4	2.1	5.1	3.6	3.6	4.6	3.7	3.8	4.8	2.8	2.5	2.1	2	8.1
	Tb	0.2	0.3	0.2	0.3	0.7	0.8	0.3	0.4	0.3	0.4	0.3	0.3	0.3	0.2	0.5	0.5	0.4	0.5	0.5	0.3	0.4	0.3	0.2	0.4	0.4	0.5	0.3	0.4	0.3	0.4	0.4	0.5	0.4	0.4	0.3	0.3	0.7	0.4	0.4	0.6	0.5	0.5	0.6	0.4	0.3	0.2	0.2	1.1
	Dy	1.1	1.6	1.5	1.7	4	3.7	1.6	2.5	1.7	2.3	1.6	2	1.9	1.2	2.6	2.8	2.3	2.6	2.6	1.6	2.4	1.5	1.3	2.3	2.4	2.9	2	2.4	2.1	2.1	2.4	3.1	2.3	2.5	1.9	1.7	4	2.6	2.5	3.3	2.8	2.5	2.8	2.3	1.5	1.3	1	6.2
	Ho	0.2	0.3	0.3	0.3	0.7	0.6	0.3	0.5	0.3	0.4	0.3	0.4	0.3	0.2	0.5	0.5	0.4	0.5	0.5	0.3	0.4	0.3	0.3	0.4	0.5	0.5	0.4	0.4	0.4	0.4	0.4	0.6	0.4	0.5	0.4	0.3	0.7	0.5	0.4	0.6	0.5	0.4	0.5	0.5	0.3	0.2	0.2	1.2
	Er	0.5	0.7	0.9	0.9	2.1	1.5	0.8	1.3	0.8	1.1	0.7	1.1	1	0.5	1.3	1.4	1.1	1.3	1.3	0.8	1.2	0.7	0.7	1.1	1.3	1.5	1.1	1.2	1.2	1.1	1.2	1.6	1.3	1.5	1.1	1	2	1.3	1.2	1.6	1.4	1.2	1.2	1.3	0.7	0.6	0.4	3
	Tm	<0.1	0.1	0.1	0.1	0.3	0.2	0.1	0.2	0.1	0.2	<0.1	0.2	0.1	<0.1	0.2	0.2	0.2	0.2	0.2	0.1	0.2	<0.1	<0.1	0.2	0.2	0.2	0.1	0.2	0.2	0.2	0.2	0.2	0.2	0.2	0.1	0.1	0.3	0.2	0.2	0.2	0.2	0.2	0.2	0.2	<0.1	<0.1	<0.1	0.4
	Yb	0.4	0.7	1	0.9	1.8	1.2	0.7	1.2	0.7	1.1	0.6	1	0.9	0.5	1.1	1.2	1	1.1	1.1	0.7	1.1	0.6	0.7	1	1.2	1.4	0.9	1.1	1	1.1	1.1	1.4	1.2	1.6	1	0.8	1.8	1.1	1.1	1.5	1.3	1.1	1	1.1	0.6	0.6	0.3	2.6
	Lu	<0.1	0.1	0.1	0.1	0.3	0.2	0.1	0.2	0.1	0.2	<0.1	0.1	0.1	<0.1	0.2	0.2	0.1	0.2	0.2	<0.1	0.1	<0.1	<0.1	0.1	0.2	0.2	0.1	0.2	0.1	0.2	0.2	0.2	0.2	0.2	0.1	0.1	0.2	0.2	0.2	0.2	0.2	0.2	0.2	0.2	0.05	<0.1	<0.1	<0.1
	nd: not determined; < below detection limit.
[truncated: 6 more columns]

## Sheet: Tab 2
Bureau Veritas Commodities Canada Ltd.					Final Report	1
Client:	University of Porto
File Created:	25-Oct-2022
Job Number:	VAN22001524
Number of Samples:	50
Project:	None Given
Shipment ID:
P.O. Number:
Received:	16-Aug-2022
	Method	MA250	MA250	MA250	MA250	MA250	MA250	MA250	MA250	MA250	MA250	MA250	MA250	MA250	MA250	MA250	MA250	MA250	MA250	MA250	MA250	MA250	MA250	MA250	MA250	MA250	MA250	MA250	MA250	MA250	MA250	MA250	MA250	MA250	MA250	MA250	MA250	MA250	MA250	MA250	MA250	MA250	MA250	MA250	MA250	MA250	MA250	MA250	MA250
	Analyte	Mo	Cu	Pb	Zn	Ag	Ni	Co	Mn	Fe	As	U	Th	Sr	Cd	Sb	Bi	V	Ca	P	La	Cr	Mg	Ba	Ti	Al	Na	K	W	Zr	Sn	Be	Sc	S	Y	Ce	Pr	Nd	Sm	Eu	Gd	Tb	Dy	Ho	Er	Tm	Yb	Lu	Hf
	Unit	PPM	PPM	PPM	PPM	PPB	PPM	PPM	PPM	%	PPM	PPM	PPM	PPM	PPM	PPM	PPM	PPM	%	%	PPM	PPM	%	PPM	%	%	%	%	PPM	PPM	PPM	PPM	PPM	%	PPM	PPM	PPM	PPM	PPM	PPM	PPM	PPM	PPM	PPM	PPM	PPM	PPM	PPM	PPM
	MDL	0.05	0.1	0.02	0.2	20	0.1	0.2	1	0.01	0.2	0.1	0.1	1	0.02	0.02	0.04	2	0.01	0.001	0.1	1	0.01	1	0.001	0.01	0.001	0.01	0.1	0.2	0.1	1	0.1	0.04	0.1	0.02	0.1	0.1	0.1	0.1	0.1	0.1	0.1	0.1	0.1	0.1	0.1	0.1	0.02
Sample	Type
CM-S1	Soil Pulp	0.22	6.9	16.9	22.8	23	6.8	2.5	113	0.86	8.2	1.4	7	44	0.04	0.39	0.13	18	0.54	0.016	16.9	12	0.13	180	0.134	2.74	0.369	1.5	0.9	28.8	2.2	1	2.6	0.04	4.8	35.75	3.9	14.6	2.7	0.4	1.8	0.2	1.1	0.2	0.5	<0.1	0.4	<0.1	0.86
CM-S2	Soil Pulp	0.51	5.9	22.31	35	25	12.4	4	163	1.73	12	1.6	8.9	53	0.07	0.47	0.24	32	1.09	0.018	17.7	24	0.19	177	0.161	3.89	0.303	1.59	1.2	40.8	3.1	2	4.8	0.09	7.4	36.72	4.3	16.3	3.1	0.5	2.3	0.3	1.6	0.3	0.7	0.1	0.7	0.1	1.22
CM-S3	Soil Pulp	3.4	4.2	21.68	20.1	30	8.9	1.8	26	1.82	14.8	4.1	4.8	76	<0.02	0.64	0.28	65	0.34	0.01	19.3	49	0.18	70	0.224	4.26	0.105	0.79	1.5	48.7	2.3	2	6.2	1.04	8.8	33.78	3.7	12.7	2	0.4	1.5	0.2	1.5	0.3	0.9	0.1	1	0.1	1.43
CM-S4	Soil Pulp	1.76	8.9	24.49	36.9	35	12.5	3.3	112	2.55	16.3	2.9	8	76	0.04	0.59	0.24	46	0.56	0.019	22.1	42	0.2	201	0.232	5.11	0.404	1.84	1.4	49.8	2.8	2	6	0.36	9	43.88	5	18.9	3.4	0.6	2.5	0.3	1.7	0.3	0.9	0.1	0.9	0.1	1.46
CM-S5	Soil Pulp	1.47	12.6	27.94	51	34	33.3	9	555	3.06	14.3	2	10.7	66	0.11	0.65	0.3	62	0.67	0.022	36.1	53	0.35	210	0.293	6.4	0.359	1.98	1.5	63.7	3.4	3	9.5	<0.04	23.6	69.33	8.4	32.9	6.3	1.2	5.2	0.7	4	0.7	2.1	0.3	1.8	0.3	1.88
CM-S6	Soil Pulp	0.46	5.4	24.8	36.3	<20	12.1	5.5	403	1.84	12.1	3.6	24.2	61	0.05	0.52	0.48	28	1.42	0.022	55.6	24	0.14	212	0.361	3.51	0.431	1.89	1.1	76.1	2.3	2	4	<0.04	16.3	121.79	14.2	54	9.8	1	6.5	0.8	3.7	0.6	1.5	0.2	1.2	0.2	2.22
CM-S7	Soil Pulp	0.53	11.2	23.68	83.7	44	16.9	5.3	265	1.23	7.4	1.4	6.7	128	0.14	0.55	0.18	33	7.45	0.03	18.3	23	0.28	186	0.152	3.6	0.31	1.53	0.8	36	2.4	1	4.3	0.11	9	36.25	4.2	16.2	3	0.5	2.3	0.3	1.6	0.3	0.8	0.1	0.7	0.1	1.04
CM-S8	Soil Pulp	0.7	11.8	46.37	167.1	63	22.5	7.4	406	2.12	11.2	1.5	8	86	0.23	0.61	0.3	42	6.25	0.023	23.6	34	0.34	169	0.174	4.67	0.239	1.48	1.1	40.3	2.9	2	6.4	0.08	14.2	47.92	5.5	21.2	4.1	0.8	3.3	0.4	2.5	0.5	1.3	0.2	1.2	0.2	1.18
CM-S9	Soil Pulp	0.59	8.1	21.08	63.1	59	14.3	5.3	250	1.4	8.1	1.3	5.6	129	0.12	0.54	0.18	29	9.08	0.024	18.1	21	0.28	386	0.145	3.22	0.24	1.28	0.8	36.3	2.1	2	4	0.11	9.1	36.49	4.3	16.4	3.1	0.5	2.4	0.3	1.7	0.3	0.8	0.1	0.7	0.1	1.11
CM-S10	Soil Pulp	0.57	12.4	30.76	79.9	79	21.7	7.3	516	1.58	11.1	2.1	7.7	124	0.24	0.79	0.33	45	8.27	0.031	23.4	30	0.42	186	0.161	3.71	0.11	1.71	1.3	50	3.2	2	5.1	0.15	13.1	44.57	5.3	20.4	3.8	0.7	3.1	0.4	2.3	0.4	1.1	0.2	1.1	0.2	1.49
CM-S11	Soil Pulp	0.28	7.4	29.47	76.3	146	10	4.7	312	1.02	11.2	1.8	7.2	42	0.34	0.66	0.24	24	1.62	0.029	20.1	15	0.32	221	0.125	2.83	0.084	1.52	1	37.7	3.4	2	3.3	0.05	8	40.91	4.8	18	3.3	0.5	2.4	0.3	1.6	0.3	0.7	<0.1	0.6	<0.1	1.15
CM-S12	Soil Pulp	0.81	16.5	24.62	87	57	34.7	8.2	415	1.36	8.1	1.7	4.4	293	0.28	0.57	0.32	56	18.18	0.042	16.8	34	0.47	100	0.129	3.25	0.097	0.7	0.7	33.3	1.7	1	5.4	0.35	14.2	28.36	3.5	13.8	2.7	0.5	2.5	0.3	2	0.4	1.1	0.2	1	0.1	0.93
CM-S13	Soil Pulp	0.8	12.6	24.2	73	48	23.5	6	404	1.81	10	1.3	5.8	136	0.17	0.6	0.28	44	11.16	0.037	18.4	31	0.38	110	0.132	3.54	0.132	0.99	0.8	32.1	2.3	2	5.3	0.16	11.1	33.5	4	15.7	2.9	0.6	2.4	0.3	1.9	0.3	1	0.1	0.9	0.1	0.93
CM-S14	Soil Pulp	0.34	3.4	26.79	27.9	29	7	2	146	0.96	6.7	1.6	8.5	52	0.05	0.38	0.15	20	0.28	0.02	21.3	18	0.15	250	0.182	3.64	0.548	2.14	0.9	44.1	2.5	2	2.7	<0.04	5.2	44.86	5.1	19.6	3.5	0.5	2.3	0.2	1.2	0.2	0.5	<0.1	0.5	<0.1	1.3
CM-S15	Soil Pulp	0.54	17.3	59.85	93.9	110	20	7.2	544	1.97	13.1	2.4	11.1	90	0.24	1	0.4	39	4.79	0.04	31.8	30	0.4	239	0.187	4.41	0.178	2.09	1.5	53.3	3.8	3	5.7	0.12	14.5	63.03	7.5	28.7	5.4	0.9	4.1	0.5	2.6	0.5	1.3	0.2	1.1	0.2	1.57
CM-S16	Soil Pulp	0.26	10	27.22	46.6	39	22.3	8.1	616	1.89	7.2	2.2	9.4	55	0.11	0.87	0.29	40	5.75	0.025	28.7	25	0.39	273	0.209	4.62	0.103	2.31	1.6	57.5	3.9	3	5.9	<0.04	14.7	56.71	6.8	26.1	5	0.9	3.9	0.5	2.8	0.5	1.4	0.2	1.2	0.2	1.7
CM-S17	Soil Pulp	0.46	13.9	32.67	76.6	83	17.1	6	508	1.48	10.6	2.1	8.3	110	0.31	0.84	0.32	34	8.29	0.033	24.8	23	0.5	193	0.163	3.55	0.259	1.71	1.2	46.9	2.9	2	4.7	0.14	12.3	48.35	5.8	22.2	4.1	0.7	3.2	0.4	2.3	0.4	1.1	0.2	1	0.1	1.43
CM-S18	Soil Pulp	0.33	10.4	25.17	45.4	71	17.8	7.5	440	1.96	11.8	2.2	9.7	65	0.16	0.92	0.32	45	8.46	0.027	29.7	27	0.42	230	0.2	4.78	0.133	2.36	1.7	51.3	4.1	3	6.3	<0.04	13.8	57.09	6.9	26.3	4.9	0.9	3.9	0.5	2.6	0.5	1.3	0.2	1.1	0.2	1.53
CM-S19	Soil Pulp	0.64	18.5	37.92	104.9	114	22	7.7	577	2.04	14.4	2.2	8.8	115	0.35	1.04	0.39	44	8.56	0.033	27.1	36	0.53	222	0.188	4.4	0.168	1.86	1.6	50.1	3.9	3	6.2	0.14	14.1	53.5	6.4	24.6	4.6	0.8	3.6	0.5	2.6	0.5	1.3	0.2	1.1	0.2	1.5
CM-S20	Soil Pulp	0.27	7.5	25.81	66.9	89	13.3	4.6	500	1.28	6.4	1.5	5.5	64	0.14	0.72	0.25	24	7.58	0.025	18	17	0.41	179	0.113	3.07	0.077	1.71	1.1	34.7	3.6	2	3.6	0.05	8.8	34.05	4	15.2	2.8	0.5	2.2	0.3	1.6	0.3	0.8	0.1	0.7	<0.1	1.03
CM-S21	Soil Pulp	0.91	16.5	32.21	129.8	84	27.7	7.7	494	1.91	10.3	1.6	7.8	189	0.31	0.66	0.35	49	12.12	0.037	23.2	38	0.4	210	0.17	4.11	0.183	1.2	1	40.3	2.4	2	6.2	0.2	14.3	44.51	5.3	20.9	4	0.7	3.2	0.4	2.4	0.4	1.2	0.2	1.1	0.1	1.16
CM-S22	Soil Pulp	0.53	6.6	31.87	57.8	51	12.8	3.4	209	1.09	8.1	1.6	7	76	0.15	0.51	0.23	29	2.32	0.028	18.7	19	0.26	195	0.151	3.3	0.375	1.62	0.8	34.6	2.4	1	3.2	0.09	7.3	38.55	4.4	16.6	3.1	0.5	2.3	0.3	1.5	0.3	0.7	<0.1	0.6	<0.1	1.05
CM-S23	Soil Pulp	1.74	26.9	10.52	45.3	26	23.7	5.9	312	1.2	8.5	2	3	261	0.12	0.31	0.15	44	26.95	0.025	10.4	22	0.41	54	0.098	2.56	0.074	0.48	0.6	22.8	1.2	1	4.1	0.21	8.6	18.87	2.3	8.9	1.8	0.4	1.5	0.2	1.3	0.3	0.7	<0.1	0.7	<0.1	0.64
CM-S24	Soil Pulp	0.85	10.5	21.15	43.4	36	22.4	7	481	1.83	10.2	1.7	8.6	149	0.12	0.47	0.24	47	9.68	0.033	23.7	26	0.4	214	0.207	4.76	0.361	1.86	1.3	47.9	3.2	2	5.9	0.15	12.7	47.06	5.5	20.9	3.9	0.7	3.2	0.4	2.3	0.4	1.1	0.2	1	0.1	1.44
CM-S25	Soil Pulp	1.25	13.6	24.64	63.2	78	35	10	1403	2.73	12.8	1.6	8.2	172	0.22	0.61	0.32	63	11.6	0.029	22	44	0.51	204	0.24	5.81	0.148	1.51	1.5	48.4	3.1	3	8	0.22	13.9	52.04	5	19	3.6	0.7	3	0.4	2.4	0.5	1.3	0.2	1.2	0.2	1.43
CM-S26	Soil Pulp	0.95	15.1	27.44	73.3	66	34.1	10	692	2.26	11.2	1.8	8.5	179	0.19	0.67	0.3	64	10.78	0.029	27.3	42	0.44	175	0.21	4.64	0.16	1.42	1.4	53.5	3.1	2	7.2	0.2	17.6	53.79	6.2	24.2	4.6	0.9	3.9	0.5	2.9	0.5	1.5	0.2	1.4	0.2	1.56
CM-S27	Soil Pulp	0.81	18.3	30.46	92.1	72	29.3	7.3	432	1.51	11.2	1.7	5.3	261	0.29	0.69	0.29	56	18.21	0.035	18.8	32	0.5	135	0.137	3.36	0.11	0.89	0.9	36.9	2.2	1	5.1	0.28	12.9	33.63	4.1	15.6	3	0.6	2.5	0.3	2	0.4	1.1	0.1	0.9	0.1	1.07
CM-S28	Soil Pulp	0.82	23.1	44.51	113.3	110	25.2	7.7	392	1.86	16.9	2.1	8.1	166	0.37	0.93	0.39	50	8.15	0.031	24.5	34	0.4	206	0.184	4.24	0.341	1.63	1.2	47.7	3.4	2	5.9	0.23	13.8	47.96	5.7	21.8	4.1	0.7	3.4	0.4	2.4	0.4	1.2	0.2	1.1	0.2	1.4
CM-S29	Soil Pulp	1.1	19.5	38.35	88.3	93	32.8	8.7	401	1.76	11.9	1.7	4.7	327	0.28	0.88	0.32	56	20.58	0.035	16.9	38	0.57	114	0.148	3.8	0.161	0.75	1.5	37.1	3.1	2	6	0.37	14.1	29.67	3.6	14	2.7	0.6	2.5	0.3	2.1	0.4	1.2	0.2	1	0.1	1.05
CM-S30	Soil Pulp	0.48	17	84.74	32.4	50	16.2	4.9	157	1.51	11	2.7	7	109	0.09	3.16	0.26	42	5.7	0.031	22.5	30	0.22	159	0.149	4.14	0.105	1.2	1.3	59.7	6.1	2	6	0.09	11.8	45.3	5.5	21.5	4.1	0.7	3.1	0.4	2.1	0.4	1.1	0.2	1.1	0.2	1.74
CM-S31	Soil Pulp	0.68	15	26.1	80.6	47	25.8	9.1	580	2.21	12.9	1.6	7.8	164	0.18	0.56	0.27	44	9.93	0.037	22.4	35	0.4	165	0.176	4.37	0.203	1.22	1.2	45.3	2.7	2	6.5	0.15	13.8	46.03	5.1	19.6	3.8	0.7	3.1	0.4	2.4	0.4	1.2	0.2	1.1	0.2	1.33
CM-S32	Soil Pulp	0.83	15.5	29.29	87.3	51	27.6	9.6	691	2.57	14.8	1.8	9.2	134	0.24	0.67	0.29	46	5.73	0.031	29.5	40	0.35	200	0.205	5.01	0.26	1.54	1.4	49.4	3.2	2	7.3	0.16	18.2	57.39	6.8	26.6	5.1	1	4.2	0.5	3.1	0.6	1.6	0.2	1.4	0.2	1.44
CM-S33	Soil Pulp	1.42	24.1	28.8	67.7	80	38.2	11.7	301	2.64	18.4	3.9	7.9	202	0.18	1.04	0.38	89	12.51	0.036	21.4	61	0.48	165	0.224	5.69	0.117	0.92	1.5	55.3	2.8	3	9.7	0.28	12.5	39.98	4.8	18.5	3.6	0.7	2.8	0.4	2.3	0.4	1.3	0.2	1.2	0.2	1.58
CM-S34	Soil Pulp	1.41	26.7	23.88	49.5	58	45.6	14.5	259	2.86	18.2	5.4	10.8	146	0.12	1.05	0.44	119	8.09	0.027	24.9	91	0.45	132	0.355	8.55	0.135	1.19	2.3	80.9	3.8	4	14.2	0.15	13.3	45.65	5.5	19.8	3.6	0.7	2.8	0.4	2.5	0.5	1.5	0.2	1.6	0.2	2.29
CM-S35	Soil Pulp	1.17	24.3	20.01	63.6	59	34.8	10.3	431	2.42	13.4	1.9	5.7	261	0.17	0.65	0.24	59	18.19	0.032	16.9	42	0.44	114	0.162	4.05	0.107	0.8	1.2	38.9	2.6	2	6.3	0.29	12.1	30.87	3.7	14.2	2.8	0.5	2.4	0.3	1.9	0.4	1.1	0.1	1	0.1	1.14
CM-S36	Soil Pulp	0.89	16	14.08	60.1	52	27.7	6.7	368	1.21	6.8	1.4	3.7	294	0.23	0.43	0.16	40	20.56	0.043	14.2	27	0.46	87	0.101	2.67	0.113	0.69	0.6	25.7	1.4	1	4.3	0.34	12.5	23.64	3	11.7	2.3	0.5	2.1	0.3	1.7	0.3	1	0.1	0.8	0.1	0.74
CM-S37	Soil Pulp	0.88	10.1	29.55	51.7	60	28.7	11.3	441	2.89	18.7	2.1	11.9	73	0.1	0.81	0.37	58	1.99	0.019	30.4	46	0.37	247	0.255	6.64	0.419	2.32	1.8	60	4.8	4	9.2	<0.04	19.4	67.11	7.6	30.2	6.2	1.1	5.1	0.7	4	0.7	2	0.3	1.8	0.2	1.81
CM-S38	Soil Pulp	0.38	10.9	16.57	47.6	64	16.5	7.1	465	1.39	10.9	1.6	8.7	163	0.22	0.42	0.21	36	15.55	0.032	25.6	32	0.45	119	0.187	3.89	0.181	1	1.2	44.2	2.4	2	5.7	0.06	14.4	49.16	5.9	23.3	4.4	0.8	3.6	0.4	2.6	0.5	1.3	0.2	1.1	0.2	1.32
CM-S39	Soil Pulp	0.51	28	25.6	52.4	76	16.9	6.7	492	1.68	12.5	1.8	9.8	94	0.15	0.53	0.25	35	3.94	0.026	28.4	33	0.32	212	0.225	4.43	0.414	1.79	1.2	49	3	2	5.5	0.05	12.6	55.61	6.5	25.5	4.7	0.8	3.6	0.4	2.5	0.4	1.2	0.2	1.1	0.2	1.49
CM-S40	Soil Pulp	0.59	10.9	25.87	50.9	36	23.8	8.3	498	2.5	17.1	1.9	11.7	105	0.12	0.67	0.3	50	9.5	0.022	32.6	38	0.32	177	0.249	5.54	0.257	1.49	1.4	60	3.4	2	7.3	0.04	18.5	62.59	7.9	29.9	5.7	1	4.6	0.6	3.3	0.6	1.6	0.2	1.5	0.2	1.72
CM-S41	Soil Pulp	0.66	12.9	24.27	51.4	38	27.4	9.3	534	2.26	12.1	1.6	7.6	175	0.13	0.59	0.26	48	9.3	0.028	25	37	0.38	191	0.189	4.72	0.257	1.48	1.3	44.1	3	2	6.8	0.17	16.8	47.19	5.7	21.9	4.3	0.8	3.7	0.5	2.8	0.5	1.4	0.2	1.3	0.2	1.26
CM-S42	Soil Pulp	0.24	10.9	23	42.4	63	17.2	8	376	2.16	15.6	1.9	10.8	50	0.04	1.34	0.32	49	0.65	0.021	29.4	28	0.4	360	0.247	5.43	0.214	2.51	1.6	54.7	9.6	3	6.8	<0.04	12.7	59.48	7.1	26.5	5.1	0.9	3.8	0.5	2.5	0.4	1.2	0.2	1.1	0.2	1.52
CM-S43	Soil Pulp	0.22	9.9	24.3	35.7	69	13.4	6.9	508	1.8	11.9	2.4	16.8	52	0.03	1.21	0.28	40	0.49	0.025	41.8	22	0.31	360	0.273	4.48	0.212	2.55	1.6	61.5	3.8	2	5.4	<0.04	12.7	88.19	10.6	37.8	6.9	0.9	4.8	0.6	2.8	0.5	1.2	0.2	1	0.2	1.73
CM-S44	Soil Pulp	0.66	15.3	15.78	51.4	28	25.1	8	360	1.77	10.8	1.3	5.6	342	0.2	0.44	0.19	49	20.85	0.033	19.1	37	0.51	86	0.166	3.41	0.107	0.63	0.9	41.7	1.6	1	6.3	0.32	15	34.61	4.2	16.3	3.3	0.7	2.8	0.4	2.3	0.5	1.3	0.2	1.1	0.2	1.16
CM-S45	Soil Pulp	0.31	4.6	24.45	27.4	72	8.3	4.4	377	1.07	8.1	2	9.3	38	0.03	0.54	0.19	21	0.24	0.017	23.5	15	0.15	206	0.153	2.85	0.25	1.85	0.9	39.9	2.6	1	2.8	<0.04	6.7	48.14	5.5	20.2	3.7	0.5	2.5	0.3	1.5	0.3	0.7	<0.1	0.6	<0.1	1.17
CM-S46	Soil Pulp	0.32	5.8	35.71	50	59	8.3	2.9	134	1.09	5.8	1.8	7.6	34	0.08	0.63	0.25	25	0.13	0.016	21.5	21	0.14	188	0.193	3.32	0.164	1.65	1.3	38.5	3.9	1	3.1	<0.04	6	42.83	4.8	17.3	3.1	0.4	2.1	0.2	1.3	0.2	0.6	<0.1	0.6	<0.1	1.04
CM-S47	Soil Pulp	0.15	3.7	23.66	29.4	48	3.8	1.4	249	0.47	2.8	1.5	7.3	40	0.06	0.39	0.16	12	0.15	0.018	20.1	10	0.08	235	0.155	2.56	0.313	1.97	0.8	29.1	2	1	1.5	<0.04	4	41.5	4.9	17.8	3.2	0.4	2	0.2	1	0.2	0.4	<0.1	0.3	<0.1	0.82
CM-S48	Soil Pulp	1.51	32.7	50.93	113.2	115	53	23.1	2002	4.95	30.4	4.3	12.1	72	0.34	1.47	0.51	85	1.61	0.055	43.9	65	0.37	258	0.29	6.88	0.204	1.39	2	65.4	4	4	11.9	0.05	36	88.07	11.3	43.6	9.1	1.8	8.1	1.1	6.2	1.2	3	0.4	2.6	0.4	1.82
CM-S49	Soil Pulp	1	15.9	28.46	63.1	<20	39.6	21	1174	4.3	18.6	1.7	10.1	120	0.12	0.55	0.36	79	7.67	0.025	34.9	62	0.39	154	0.341	7.12	0.14	1.21	1.6	70	3.2	3	12.7	<0.04	25.3	67.95	8.3	32.2	6.5	1.3	5.6	0.7	4.3	0.8	2.3	0.3	2.1	0.3	1.98
CM-S50	Soil Pulp	0.36	4.4	25.46	33.7	34	8.3	4	227	1.11	6.9	2.6	14.6	46	<0.02	0.49	0.19	22	0.26	0.02	32.8	16	0.15	245	0.207	3.3	0.394	1.94	1.1	46.4	2.6	2	3.2	<0.04	8.4	70.29	8.1	30	5.6	0.6	3.7	0.4	2.1	0.3	0.8	0.1	0.7	0.1	1.3
Pulp Duplicates
CM-S23	Soil Pulp	1.74	26.9	10.52	45.3	26	23.7	5.9	312	1.2	8.5	2	3	261	0.12	0.31	0.15	44	26.95	0.025	10.4	22	0.41	54	0.098	2.56	0.074	0.48	0.6	22.8	1.2	1	4.1	0.21	8.6	18.87	2.3	8.9	1.8	0.4	1.5	0.2	1.3	0.3	0.7	<0.1	0.7	<0.1	0.64
CM-S23	REP	1.74	31.2	10.62	47.4	28	23.2	5.6	295	1.19	8.3	2	3.1	257	0.13	0.33	0.15	43	26.25	0.024	10.5	21	0.4	54	0.097	2.53	0.074	0.48	0.6	22.7	1.2	<1	4	0.21	8.6	19.01	2.3	9	1.7	0.4	1.6	0.2	1.3	0.2	0.7	<0.1	0.7	<0.1	0.66
Reference Materials
STD OREAS45H	STD	1.42	766.4	12.22	39.3	105	423.7	91.2	413	19.78	14.9	1.5	6.9	26	<0.02	0.55	0.17	277	0.14	0.022	12.3	640	0.25	309	0.873	8.25	0.092	0.21	0.9	121	1.7	1	57.2	<0.04	9.4	23.64	2.8	10.8	2.3	0.6	2.1	0.3	2.2	0.4	1.2	0.2	1.3	0.2	3.21
STD OREAS501D	STD	91.39	2577.3	25.51	86.5	637	21.9	9.4	354	3.17	14.2	3.8	13.5	202	0.24	2.09	1.25	70	1.76	0.081	34.9	40	0.77	962	0.356	7.53	2.192	2.98	9.6	64.8	4.3	3	8.8	0.34	16	71.89	8.3	32.3	6.6	1.3	5.6	0.7	3.6	0.6	1.4	0.2	1.2	0.2	1.94
STD OREAS45H	STD	1.36	747.1	11.85	38.4	94	440.3	89	408	18.69	16.5	1.5	6.9	27	<0.02	0.55	0.18	269	0.13	0.021	12	649	0.24	312	0.871	7.83	0.088	0.2	0.8	114.8	1.8	1	56.4	<0.04	9	23.14	2.7	10.4	2.3	0.6	2.1	0.3	2.2	0.4	1.2	0.2	1.3	0.2	3.04
STD OREAS25A-4A	STD	2.27	30.4	23.95	42.7	<20	44.1	7.7	491	6.4	9.5	2.6	15	47	<0.02	0.56	0.34	158	0.29	0.047	21.9	104	0.33	146	0.893	8.82	0.134	0.48	1.7	146.7	3.6	<1	13.1	0.05	10	47.19	5	18.4	3.5	0.6	2.7	0.3	2.2	0.4	1.1	0.2	1.2	0.2	3.76
STD OREAS45H	STD	1.4	761.9	11.69	38.9	124	421.2	88.5	388	19.26	15.2	1.5	6.7	26	0.02	0.55	0.17	257	0.13	0.021	12	663	0.24	304	0.839	7.96	0.093	0.2	0.8	116	1.7	1	55.3	<0.04	9.2	21.84	2.6	10.4	2.3	0.6	2.1	0.3	2.1	0.4	1.2	0.2	1.2	0.2	3.11
STD OREAS501D	STD	89.31	2598.8	24.41	84.6	603	21	9.2	355	3.13	16.9	3.7	13.1	200	0.26	2.01	1.19	69	1.74	0.08	34.3	43	0.76	937	0.354	7.58	2.037	3.17	9.2	61.5	4.1	3	8.5	0.35	15.4	69.05	7.9	31.6	6.4	1.2	5.5	0.7	3.6	0.6	1.4	0.2	1.2	0.2	1.84
BLK	BLK	<0.05	<0.1	0.24	0.4	<20	<0.1	<0.2	<1	<0.01	<0.2	<0.1	<0.1	<1	<0.02	<0.02	<0.04	<2	<0.01	<0.001	<0.1	<1	<0.01	<1	<0.001	<0.01	0.002	<0.01	<0.1	<0.2	<0.1	<1	<0.1	<0.04	<0.1	<0.02	<0.1	<0.1	<0.1	<0.1	<0.1	<0.1	<0.1	<0.1	<0.1	<0.1	<0.1	<0.1	<0.02
BLK	BLK	<0.05	<0.1	0.09	0.6	<20	<0.1	<0.2	7	<0.01	<0.2	<0.1	<0.1	<1	<0.02	<0.02	<0.04	<2	<0.01	<0.001	<0.1	<1	<0.01	<1	<0.001	<0.01	0.001	<0.01	<0.1	<0.2	<0.1	<1	<0.1	<0.04	<0.1	0.02	<0.1	<0.1	<0.1	<0.1	<0.1	<0.1	<0.1	<0.1	<0.1	<0.1	<0.1	<0.1	<0.02
[truncated: 11 more columns]

## Sheet: Tab 3
Bureau Veritas Commodities Canada Ltd.					Final Report	1
Client:	University of Porto
File Created:	11-Oct-2022
Job Number:	VAN22001526
Number of Samples:	4
Project:	None Given
Shipment ID:
P.O. Number:
Received:	16-Aug-2022
	Method	MA250	MA250	MA250	MA250	MA250	MA250	MA250	MA250	MA250	MA250	MA250	MA250	MA250	MA250	MA250	MA250	MA250	MA250	MA250	MA250	MA250	MA250	MA250	MA250	MA250	MA250	MA250	MA250	MA250	MA250	MA250	MA250	MA250	MA250	MA250	MA250	MA250	MA250	MA250	MA250	MA250	MA250	MA250	MA250	MA250	MA250	MA250	MA250
	Analyte	Mo	Cu	Pb	Zn	Ag	Ni	Co	Mn	Fe	As	U	Th	Sr	Cd	Sb	Bi	V	Ca	P	La	Cr	Mg	Ba	Ti	Al	Na	K	W	Zr	Sn	Be	Sc	S	Y	Ce	Pr	Nd	Sm	Eu	Gd	Tb	Dy	Ho	Er	Tm	Yb	Lu	Hf
	Unit	PPM	PPM	PPM	PPM	PPB	PPM	PPM	PPM	%	PPM	PPM	PPM	PPM	PPM	PPM	PPM	PPM	%	%	PPM	PPM	%	PPM	%	%	%	%	PPM	PPM	PPM	PPM	PPM	%	PPM	PPM	PPM	PPM	PPM	PPM	PPM	PPM	PPM	PPM	PPM	PPM	PPM	PPM	PPM
	MDL	0.05	0.1	0.02	0.2	20	0.1	0.2	1	0.01	0.2	0.1	0.1	1	0.02	0.02	0.04	2	0.01	0.001	0.1	1	0.01	1	0.001	0.01	0.001	0.01	0.1	0.2	0.1	1	0.1	0.04	0.1	0.02	0.1	0.1	0.1	0.1	0.1	0.1	0.1	0.1	0.1	0.1	0.1	0.1	0.02
Sample	Type
CM-E1	Rock Pulp	3.76	7.2	36.39	30.1	43	22.4	8.6	102	2.54	13.9	4.3	6.7	102	0.14	0.71	0.34	84	2.09	0.177	35.4	68	0.36	80	0.284	5.49	0.215	1.02	1.9	46.5	3.4	3	8.4	1.45	40.2	79.2	12.8	60.4	15.6	3.2	13.7	1.7	7.8	1.2	2.8	0.3	1.6	0.2	1.37
CM-EQ2	Rock Pulp	7.32	25.2	18.49	67.9	115	47.9	20.7	78	14.86	48.4	6.2	11.5	115	0.13	0.97	0.2	119	0.07	0.019	39.8	102	0.4	167	0.452	11.13	0.127	1.23	3.9	55.6	2.1	5	16.5	1.11	10.4	81.95	10.3	36.3	6.2	1.1	3.7	0.4	2.4	0.4	1.2	0.2	1.2	0.2	1.77
CM-E3	Rock Pulp	2.98	3	6.12	17.3	31	8.4	1.4	17	0.57	7.2	6.7	3.9	45	<0.02	0.46	0.19	89	0.08	0.007	15.1	53	0.15	42	0.227	3.67	0.057	0.6	1.3	50.8	2.5	2	5.9	1.09	9.1	26.08	2.9	10	1.6	0.3	1.4	0.3	1.5	0.3	0.9	0.1	1	0.1	1.4
CM-EQ4	Rock Pulp	7.97	30.4	14.14	206.5	127	63.9	42.1	90	16.66	9.7	7.9	16.2	77	<0.02	0.49	0.22	149	0.15	0.024	28	106	0.22	99	0.528	9.88	0.097	0.88	2.4	135.6	1.3	7	15.2	0.41	26.6	57.01	7.1	27.9	5.6	1	4.9	0.7	4.5	0.9	2.5	0.3	2.3	0.3	3.93
Pulp Duplicates
CM-E1	Rock Pulp	3.76	7.2	36.39	30.1	43	22.4	8.6	102	2.54	13.9	4.3	6.7	102	0.14	0.71	0.34	84	2.09	0.177	35.4	68	0.36	80	0.284	5.49	0.215	1.02	1.9	46.5	3.4	3	8.4	1.45	40.2	79.2	12.8	60.4	15.6	3.2	13.7	1.7	7.8	1.2	2.8	0.3	1.6	0.2	1.37
CM-E1	REP	3.87	7.6	36.9	31.7	69	23.2	8.7	103	2.57	14.3	4.4	6.6	108	0.14	0.73	0.35	85	2.24	0.185	34.9	70	0.36	82	0.294	5.53	0.223	1.06	1.8	49.3	3.6	3	8.6	1.5	43.2	81.04	13.2	63.6	16.8	3.4	14.8	1.8	8.3	1.3	3	0.3	1.8	0.2	1.44
Reference Materials
STD OREAS45H	STD	1.46	791.5	12.31	39.7	133	446.8	92.7	410	20.55	16.9	1.6	7.1	29	<0.02	0.58	0.18	271	0.14	0.022	13.2	683	0.26	338	0.898	8.29	0.094	0.21	0.8	123.5	1.9	1	59	<0.04	9.7	24.86	2.9	11.3	2.5	0.6	2.2	0.4	2.3	0.4	1.3	0.2	1.3	0.2	3.26
STD OREAS501D	STD	91.41	2621.7	25.87	84.8	651	21.2	9.5	373	3.31	12	3.8	14	206	0.28	2.15	1.28	70	1.77	0.087	34.6	40	0.8	996	0.359	7.56	2.067	3.15	9.4	66	4.4	2	8.9	0.38	16.3	71.74	8.6	32.5	6.7	1.3	5.7	0.8	3.8	0.6	1.5	0.2	1.2	0.2	1.95
BLK	BLK	<0.05	0.2	0.06	<0.2	<20	<0.1	<0.2	<1	<0.01	<0.2	<0.1	<0.1	<1	<0.02	<0.02	<0.04	<2	<0.01	<0.001	<0.1	<1	<0.01	<1	<0.001	<0.01	0.001	<0.01	<0.1	<0.2	<0.1	<1	<0.1	<0.04	<0.1	<0.02	<0.1	<0.1	<0.1	<0.1	<0.1	<0.1	<0.1	<0.1	<0.1	<0.1	<0.1	<0.1	<0.02
[truncated: 11 more columns]

## Sheet: Tab 4
		Igeo results
		Sample	CM-S1	CM-S2	CM-S3	CM-S4	CM-S5	CM-S6	CM-S7	CM-S8	CM-S9	CM-S10	CM-S11	CM-S12	CM-S13	CM-S14	CM-S15	CM-S16	CM-S17	CM-S18	CM-S19	CM-S20	CM-S21	CM-S22	CM-S23	CM-S24	CM-S25	CM-S26	CM-S27	CM-S28	CM-S29	CM-S30	CM-S31	CM-S32	CM-S33	CM-S34	CM-S35	CM-S36	CM-S37	CM-S38	CM-S39	CM-S40	CM-S41	CM-S42	CM-S43	CM-S44	CM-S45	CM-S46	CM-S47
		As	8.2	12	14.8	16.3	14.3	12.1	7.4	11.2	8.1	11.1	11.2	8.1	10	6.7	13.1	7.2	10.6	11.8	14.4	6.4	10.3	8.1	8.5	10.2	12.8	11.2	11.2	16.9	11.9	11	12.9	14.8	18.4	18.2	13.4	6.8	18.7	10.9	12.5	17.1	12.1	15.6	11.9	10.8	8.1	5.8	2.8
		Cd	0.04	0.07	0.01	0.04	0.11	0.05	0.14	0.23	0.12	0.24	0.34	0.28	0.17	0.05	0.24	0.11	0.31	0.16	0.35	0.14	0.31	0.15	0.12	0.12	0.22	0.19	0.29	0.37	0.28	0.09	0.18	0.24	0.18	0.12	0.17	0.23	0.1	0.22	0.15	0.12	0.13	0.04	0.03	0.2	0.03	0.08	0.06
		Co	2.5	4	1.8	3.3	9	5.5	5.3	7.4	5.3	7.3	4.7	8.2	6	2	7.2	8.1	6	7.5	7.7	4.6	7.7	3.4	5.9	7	10	10	7.3	7.7	8.7	4.9	9.1	9.6	11.7	14.5	10.3	6.7	11.3	7.1	6.7	8.3	9.3	8	6.9	8	4.4	2.9	1.4
		Cr	12	24	49	42	53	24	23	34	21	30	15	34	31	18	30	25	23	27	36	17	38	19	22	26	44	42	32	34	38	30	35	40	61	91	42	27	46	32	33	38	37	28	22	37	15	21	10
		Cu	6.9	5.9	4.2	8.9	12.6	5.4	11.2	11.8	8.1	12.4	7.4	16.5	12.6	3.4	17.3	10	13.9	10.4	18.5	7.5	16.5	6.6	26.9	10.5	13.6	15.1	18.3	23.1	19.5	17	15	15.5	24.1	26.7	24.3	16	10.1	10.9	28	10.9	12.9	10.9	9.9	15.3	4.6	5.8	3.7
		Hg	0.0307	0.031	0.1456	0.0585	0.0241	0.0274	0.0381	0.0577	0.0469	0.0747	0.0411	0.1508	0.0849	0.022	0.0576	0.0075	0.1213	0.0153	0.0888	0.0265	0.0812	0.1057	0.0248	0.0219	0.0441	0.084	0.108	0.1269	0.1345	0.0267	0.0668	0.044	0.1355	0.0637	0.0583	0.0671	0.0502	0.0371	0.0296	0.0353	0.0496	0.0069	0.0048	0.0318	0.0194	0.037	0.0242
		Mn	113	163	26	112	555	403	265	406	250	516	312	415	404	146	544	616	508	440	577	500	494	209	312	481	1403	692	432	392	401	157	580	691	301	259	431	368	441	465	492	498	534	376	508	360	377	134	249
		Mo	0.22	0.51	3.4	1.76	1.47	0.46	0.53	0.7	0.59	0.57	0.28	0.81	0.8	0.34	0.54	0.26	0.46	0.33	0.64	0.27	0.91	0.53	1.74	0.85	1.25	0.95	0.81	0.82	1.1	0.48	0.68	0.83	1.42	1.41	1.17	0.89	0.88	0.38	0.51	0.59	0.66	0.24	0.22	0.66	0.31	0.32	0.15
		Ni	6.8	12.4	8.9	12.5	33.3	12.1	16.9	22.5	14.3	21.7	10	34.7	23.5	7	20	22.3	17.1	17.8	22	13.3	27.7	12.8	23.7	22.4	35	34.1	29.3	25.2	32.8	16.2	25.8	27.6	38.2	45.6	34.8	27.7	28.7	16.5	16.9	23.8	27.4	17.2	13.4	25.1	8.3	8.3	3.8
		Pb	16.9	22.31	21.68	24.49	27.94	24.8	23.68	46.37	21.08	30.76	29.47	24.62	24.2	26.79	59.85	27.22	32.67	25.17	37.92	25.81	32.21	31.87	10.52	21.15	24.64	27.44	30.46	44.51	38.35	84.74	26.1	29.29	28.8	23.88	20.01	14.08	29.55	16.57	25.6	25.87	24.27	23	24.3	15.78	24.45	35.71	23.66
		Se	0.8	0.7	1.3	0.9	0.8	0.7	0.8	1	0.9	0.8	0.6	1.7	1.1	0.5	0.9	0.5	0.9	0.6	1	0.7	1.1	0.8	1.3	0.7	0.7	1.1	1.3	1.1	1.6	0.8	0.7	0.8	1.9	1.8	1.3	1.1	0.6	0.4	0.3	0.7	0.7	0.15	0.3	1.1	0.4	0.4	0.3
		U	1.4	1.6	4.1	2.9	2	3.6	1.4	1.5	1.3	2.1	1.8	1.7	1.3	1.6	2.4	2.2	2.1	2.2	2.2	1.5	1.6	1.6	2	1.7	1.6	1.8	1.7	2.1	1.7	2.7	1.6	1.8	3.9	5.4	1.9	1.4	2.1	1.6	1.8	1.9	1.6	1.9	2.4	1.3	2	1.8	1.5
		V	18	32	65	46	62	28	33	42	29	45	24	56	44	20	39	40	34	45	44	24	49	29	44	47	63	64	56	50	56	42	44	46	89	119	59	40	58	36	35	50	48	49	40	49	21	25	12
		Zn	22.8	35	20.1	36.9	51	36.3	83.7	167.1	63.1	79.9	76.3	87	73	27.9	93.9	46.6	76.6	45.4	104.9	66.9	129.8	57.8	45.3	43.4	63.2	73.3	92.1	113.3	88.3	32.4	80.6	87.3	67.7	49.5	63.6	60.1	51.7	47.6	52.4	50.9	51.4	42.4	35.7	51.4	27.4	50	29.4
		Sample	CM-S1	CM-S2	CM-S3	CM-S4	CM-S5	CM-S6	CM-S7	CM-S8	CM-S9	CM-S10	CM-S11	CM-S12	CM-S13	CM-S14	CM-S15	CM-S16	CM-S17	CM-S18	CM-S19	CM-S20	CM-S21	CM-S22	CM-S23	CM-S24	CM-S25	CM-S26	CM-S27	CM-S28	CM-S29	CM-S30	CM-S31	CM-S32	CM-S33	CM-S34	CM-S35	CM-S36	CM-S37	CM-S38	CM-S39	CM-S40	CM-S41	CM-S42	CM-S43	CM-S44	CM-S45	CM-S46	CM-S47
		As	-1.71926	-1.16993	-0.867362	-0.728087	-0.916944	-1.15795	-1.86736	-1.26946	-1.73697	-1.2824	-1.26946	-1.73697	-1.43296	-2.01073	-1.04339	-1.90689	-1.3489	-1.19417	-0.906891	-2.07682	-1.39032	-1.73697	-1.66742	-1.40439	-1.07682	-1.26946	-1.26946	-0.675936	-1.182	-1.29546	-1.06559	-0.867362	-0.553254	-0.569021	-1.01073	-1.98935	-0.529921	-1.30863	-1.11103	-0.658963	-1.15795	-0.791413	-1.182	-1.32193	-1.73697	-2.21883	-3.26946
		Cd	-5.49185	-4.6845	-7.49185	-5.49185	-4.03242	-5.16993	-3.6845	-2.96829	-3.90689	-2.90689	-2.40439	-2.6845	-3.40439	-5.16993	-2.90689	-4.03242	-2.53766	-3.49185	-2.36257	-3.6845	-2.53766	-3.58496	-3.90689	-3.90689	-3.03242	-3.24393	-2.63387	-2.2824	-2.6845	-4.32193	-3.32193	-2.90689	-3.32193	-3.90689	-3.40439	-2.96829	-4.16993	-3.03242	-3.58496	-3.90689	-3.79141	-5.49185	-5.90689	-3.16993	-5.90689	-4.49185	-4.90689
	GB: APA values for urban/industrial/commercial use at environmentally sensible areas	Co	-3.65535	-2.97728	-4.12928	-3.25481	-1.80735	-2.51785	-2.57129	-2.08975	-2.57129	-2.10938	-2.74462	-1.94166	-2.39232	-3.97728	-2.12928	-1.95936	-2.39232	-2.07039	-2.03242	-2.77565	-2.03242	-3.21175	-2.41656	-2.16993	-1.65535	-1.65535	-2.10938	-2.03242	-1.85626	-2.6845	-1.79141	-1.71425	-1.42884	-1.1193	-1.61271	-2.23312	-1.47903	-2.14946	-2.23312	-1.92417	-1.76005	-1.97728	-2.19068	-1.97728	-2.83978	-3.44123	-4.49185
		Cr	-3.12928	-2.12928	-1.09954	-1.32193	-0.986325	-2.12928	-2.19068	-1.62678	-2.32193	-1.80735	-2.80735	-1.62678	-1.76005	-2.54432	-1.80735	-2.07039	-2.19068	-1.95936	-1.54432	-2.62678	-1.46632	-2.46632	-2.25481	-2.01381	-1.25481	-1.32193	-1.71425	-1.62678	-1.46632	-1.80735	-1.58496	-1.39232	-0.783508	-0.206451	-1.32193	-1.95936	-1.19068	-1.71425	-1.66985	-1.46632	-1.50479	-1.90689	-2.25481	-1.50479	-2.80735	-2.32193	-3.39232
		Cu	-4.32193	-4.54781	-5.03814	-3.95472	-3.45317	-4.67557	-3.6231	-3.54781	-4.0906	-3.47626	-4.221	-3.06413	-3.45317	-5.34299	-2.99582	-3.7866	-3.31151	-3.73001	-2.89907	-4.20163	-3.06413	-4.38606	-2.35899	-3.71621	-3.34299	-3.19205	-2.91475	-2.5787	-2.82312	-3.02106	-3.20163	-3.15433	-2.51756	-2.36976	-2.50564	-3.10852	-3.77224	-3.66227	-2.30117	-3.66227	-3.41923	-3.66227	-3.8011	-3.17306	-4.90689	-4.57247	-5.221
		Hg	-3.05419	-3.04016	-0.808487	-2.12399	-3.40339	-3.21825	-2.74263	-2.14385	-2.44284	-1.77132	-2.63329	-0.757861	-1.58666	-3.53492	-2.14636	-5.08746	-1.07192	-4.05889	-1.52187	-3.26643	-1.65095	-1.27052	-3.36209	-3.54149	-2.53165	-1.60204	-1.23947	-1.00681	-0.922891	-3.25559	-1.93258	-2.53492	-0.912204	-2.00113	-2.12893	-1.92611	-2.34474	-2.78101	-3.10683	-2.85276	-2.36209	-5.20776	-5.73132	-3.0034	-3.71637	-2.7849	-3.39742
		Mn
		Mo	-3.76939	-2.55639	0.180572	-0.769387	-1.02915	-2.70526	-2.5009	-2.09954	-2.34618	-2.39593	-3.42146	-1.88897	-1.90689	-3.14136	-2.47393	-3.52838	-2.70526	-3.18442	-2.22882	-3.47393	-1.72102	-2.5009	-0.785875	-1.81943	-1.26303	-1.65896	-1.88897	-1.87127	-1.44746	-2.64386	-2.14136	-1.85378	-1.07907	-1.08927	-1.35845	-1.75309	-1.76939	-2.98089	-2.55639	-2.34618	-2.18442	-3.64386	-3.76939	-2.18442	-3.27462	-3.22882	-4.32193
		Ni	-4.17698	-3.31025	-3.78871	-3.29866	-1.88506	-3.34558	-2.86356	-2.45066	-3.10457	-2.50289	-3.62059	-1.82565	-2.38793	-4.13516	-2.62059	-2.46354	-2.84659	-2.78871	-2.48308	-3.20916	-2.1507	-3.26444	-2.3757	-2.45709	-1.81323	-1.85081	-2.06969	-2.28716	-1.90689	-2.92459	-2.25322	-2.15592	-1.68701	-1.43155	-1.8215	-2.1507	-2.09954	-2.89812	-2.86356	-2.36962	-2.16641	-2.83818	-3.19835	-2.2929	-3.8894	-3.8894	-5.01652
		Pb	-3.4129	-3.01223	-3.05356	-2.87773	-2.68759	-2.85958	-2.92626	-1.95673	-3.09405	-2.54887	-2.61068	-2.87009	-2.89492	-2.74823	-1.58857	-2.72526	-2.46196	-2.83822	-2.24697	-2.80199	-2.48242	-2.49773	-4.09679	-3.08927	-2.86892	-2.71364	-2.56301	-2.0158	-2.2307	-1.08688	-2.78588	-2.61952	-2.64386	-2.91412	-3.1692	-3.67628	-2.60677	-3.44135	-2.81378	-2.79864	-2.89075	-2.96829	-2.88897	-3.51183	-2.88009	-2.3336	-2.92747
		Se	-1.49185	-1.6845	-0.791413	-1.32193	-1.49185	-1.6845	-1.49185	-1.16993	-1.32193	-1.49185	-1.90689	-0.40439	-1.03242	-2.16993	-1.32193	-2.16993	-1.32193	-1.90689	-1.16993	-1.6845	-1.03242	-1.49185	-0.791413	-1.6845	-1.6845	-1.03242	-0.791413	-1.03242	-0.491853	-1.49185	-1.6845	-1.49185	-0.243926	-0.321928	-0.791413	-1.03242	-1.90689	-2.49185	-2.90689	-1.6845	-1.6845	-3.90689	-2.90689	-1.03242	-2.49185	-2.49185	-2.90689
		U	-1.42146	-1.22882	0.128733	-0.370838	-0.906891	-0.0588937	-1.42146	-1.32193	-1.52838	-0.836501	-1.05889	-1.14136	-1.52838	-1.22882	-0.643856	-0.769387	-0.836501	-0.769387	-0.769387	-1.32193	-1.22882	-1.22882	-0.906891	-1.14136	-1.22882	-1.05889	-1.14136	-0.836501	-1.14136	-0.473931	-1.22882	-1.05889	0.0565835	0.526069	-0.980891	-1.42146	-0.836501	-1.22882	-1.05889	-0.980891	-1.22882	-0.980891	-0.643856	-1.52838	-0.906891	-1.05889	-1.32193
		V	-2.8413	-2.01123	-0.988859	-1.48767	-1.05703	-2.20387	-1.96683	-1.61891	-2.15325	-1.51937	-2.42626	-1.20387	-1.5518	-2.6893	-1.72583	-1.6893	-1.92376	-1.51937	-1.5518	-2.42626	-1.39652	-2.15325	-1.5518	-1.45664	-1.03395	-1.01123	-1.20387	-1.36737	-1.20387	-1.61891	-1.5518	-1.48767	-0.535494	-0.116409	-1.12858	-1.6893	-1.15325	-1.8413	-1.88194	-1.36737	-1.42626	-1.39652	-1.6893	-1.39652	-2.61891	-2.36737	-3.42626
		Zn	-4.25391	-3.63559	-4.43575	-3.55932	-3.09245	-3.58297	-2.37772	-1.3803	-2.7853	-2.44475	-2.51126	-2.32193	-2.57505	-3.96268	-2.21182	-3.22261	-2.5056	-3.26025	-2.052	-2.70094	-1.74473	-2.91187	-3.26343	-3.32525	-2.78302	-2.56913	-2.23974	-1.94087	-2.30053	-3.74695	-2.43216	-2.31696	-2.68379	-3.13551	-2.77392	-2.85558	-3.07278	-3.19198	-3.05338	-3.09528	-3.08118	-3.35888	-3.60702	-3.08118	-3.98877	-3.12102	-3.88713
		Sample	CM-S1	CM-S2	CM-S3	CM-S4	CM-S5	CM-S6	CM-S7	CM-S8	CM-S9	CM-S10	CM-S11	CM-S12	CM-S13	CM-S14	CM-S15	CM-S16	CM-S17	CM-S18	CM-S19	CM-S20	CM-S21	CM-S22	CM-S23	CM-S24	CM-S25	CM-S26	CM-S27	CM-S28	CM-S29	CM-S30	CM-S31	CM-S32	CM-S33	CM-S34	CM-S35	CM-S36	CM-S37	CM-S38	CM-S39	CM-S40	CM-S41	CM-S42	CM-S43	CM-S44	CM-S45	CM-S46	CM-S47
		As	-1.87127	-1.32193	-1.01937	-0.880091	-1.06895	-1.30996	-2.01937	-1.42146	-1.88897	-1.4344	-1.42146	-1.88897	-1.58496	-2.16273	-1.1954	-2.05889	-1.5009	-1.34618	-1.05889	-2.22882	-1.54232	-1.88897	-1.81943	-1.55639	-1.22882	-1.42146	-1.42146	-0.827939	-1.334	-1.44746	-1.21759	-1.01937	-0.705257	-0.721024	-1.16273	-2.14136	-0.681924	-1.46063	-1.26303	-0.810966	-1.30996	-0.943416	-1.334	-1.47393	-1.88897	-2.37084	-3.42146
		Cd
	GB: Mean values for soils from Monego hidrographic basin Almeida (2005))	Co	-2.07039	-1.39232	-2.54432	-1.66985	-0.222392	-0.932886	-0.986325	-0.504792	-0.986325	-0.524421	-1.15966	-0.356694	-0.807355	-2.39232	-0.544321	-0.374396	-0.807355	-0.485427	-0.447459	-1.19068	-0.447459	-1.62678	-0.831602	-0.584963	-0.0703893	-0.0703893	-0.524421	-0.447459	-0.271302	-1.09954	-0.206451	-0.129283	0.156119	0.465664	-0.027745	-0.648156	0.105933	-0.564498	-0.648156	-0.339206	-0.175087	-0.392317	-0.605721	-0.392317	-1.25481	-1.85626	-2.90689
		Cr	-1.08746	-0.0874628	0.942285	0.719892	1.0555	-0.0874628	-0.148863	0.415037	-0.280108	0.234465	-0.765535	0.415037	0.281771	-0.5025	0.234465	-0.0285692	-0.148863	0.0824622	0.4975	-0.584963	0.575502	-0.424498	-0.212994	0.0280144	0.787006	0.719892	0.327575	0.415037	0.575502	0.234465	0.456858	0.649503	1.25831	1.83537	0.719892	0.0824622	0.851137	0.327575	0.371969	0.575502	0.537028	0.13493	-0.212994	0.537028	-0.765535	-0.280108	-1.3505
		Cu	-1.60572	-1.8316	-2.32193	-1.23851	-0.736966	-1.95936	-0.906891	-0.831602	-1.3744	-0.760049	-1.50479	-0.347923	-0.736966	-2.62678	-0.279617	-1.07039	-0.595304	-1.01381	-0.182864	-1.48543	-0.347923	-1.66985	0.357217	-1	-0.626783	-0.475841	-0.198546	0.137504	-0.106915	-0.304855	-0.485427	-0.438121	0.198644	0.34645	0.210567	-0.392317	-1.05603	-0.946061	0.415037	-0.946061	-0.703018	-0.946061	-1.08489	-0.456858	-2.19068	-1.85626	-2.50479
		Hg	-1.66716	-1.65313	0.578536	-0.736966	-2.01637	-1.83123	-1.35561	-0.756831	-1.05581	-0.384294	-1.24626	0.629162	-0.199638	-2.1479	-0.759333	-3.70044	0.315105	-2.67187	-0.134843	-1.87941	-0.263922	0.116501	-1.97506	-2.15447	-1.14462	-0.215013	0.147557	0.380218	0.464132	-1.86856	-0.545554	-1.1479	0.474819	-0.614109	-0.741906	-0.539089	-0.957715	-1.39398	-1.71981	-1.46573	-0.975062	-3.82073	-4.3443	-1.61638	-2.32935	-1.39788	-2.0104
		Mn	-1.72479	-1.19624	-3.84452	-1.73761	0.57138	0.109672	-0.495116	0.120371	-0.57918	0.466263	-0.259562	0.152003	0.113247	-1.35514	0.542498	0.721822	0.44372	0.236395	0.627463	0.42082	0.403403	-0.837605	-0.259562	0.364929	1.90933	0.889664	0.209923	0.0697454	0.102494	-1.25034	0.634945	0.887577	-0.311345	-0.528156	0.20658	-0.0214025	0.23967	0.316122	0.39755	0.415037	0.515731	0.00962442	0.44372	-0.0531113	0.0134563	-1.47888	-0.584963
		Mo
		Ni	-1.51987	-0.653134	-1.1316	-0.641546	0.772048	-0.688467	-0.206451	0.206451	-0.447459	0.154221	-0.963474	0.831462	0.269187	-1.47805	0.0365259	0.19357	-0.189478	-0.131597	0.174029	-0.552048	0.506412	-0.60733	0.281413	0.200025	0.843881	0.806298	0.587427	0.36995	0.750222	-0.26748	0.403897	0.501194	0.970099	1.22556	0.835613	0.506412	0.557577	-0.241008	-0.206451	0.287487	0.490702	-0.181066	-0.541241	0.364213	-1.23229	-1.23229	-2.3594
		Pb	-1.02957	-0.628906	-0.670232	-0.494404	-0.304264	-0.476256	-0.542927	0.426595	-0.710721	-0.165541	-0.227349	-0.486766	-0.511589	-0.364902	0.794755	-0.341929	-0.0786299	-0.454891	0.136363	-0.418666	-0.0990877	-0.114397	-1.71346	-0.705939	-0.485594	-0.330316	-0.17968	0.367533	0.15263	1.29645	-0.402547	-0.236188	-0.260528	-0.530794	-0.785875	-1.29295	-0.223438	-1.05802	-0.430453	-0.415316	-0.507422	-0.584963	-0.50564	-1.1285	-0.496762	0.0497318	-0.544146
		Se
		U
		V	-1.05889	-0.228819	0.793549	0.294743	0.725378	-0.421464	-0.184425	0.163499	-0.370838	0.263034	-0.643856	0.578536	0.230613	-0.906891	0.0565835	0.0931094	-0.141356	0.263034	0.230613	-0.643856	0.385891	-0.370838	0.230613	0.32577	0.748461	0.771181	0.578536	0.415037	0.578536	0.163499	0.230613	0.294743	1.24691	1.666	0.653824	0.0931094	0.629162	-0.0588937	-0.0995357	0.415037	0.356144	0.385891	0.0931094	0.385891	-0.836501	-0.584963	-1.64386
		Zn	-1.80192	-1.1836	-1.98376	-1.10733	-0.640458	-1.13099	0.0742728	1.07168	-0.333315	0.00724064	-0.0592718	0.130061	-0.123058	-1.51069	0.24017	-0.770625	-0.0536105	-0.808263	0.399988	-0.248949	0.707264	-0.459885	-0.811444	-0.87326	-0.33103	-0.117142	0.212246	0.511121	0.151459	-1.29496	0.019825	0.135027	-0.231799	-0.683526	-0.321928	-0.40359	-0.620791	-0.739993	-0.601388	-0.643289	-0.629187	-0.906891	-1.15503	-0.629187	-1.53678	-0.669027	-1.43514
[truncated: 9 more columns]
